# Supplementary material for: The association between an energy-adjusted dietary inflammatory index and inflammation in rural and urban Black South Africans
Source: Public Health Nutr. 2021 Dec 27;25(12):3432–44. doi: 10.1017/S136898002100505X (PMC9991709; doi:10.1017/S136898002100505X)
Supplement: Supplementary file 1 [file S136898002100505Xsup.zip]

Archive with 2 entries (2 files):
- S136898002100505Xsup001.docx
- S136898002100505Xsup002.docx
